# Supplementary material for: Transcriptomes analysis reveals novel insight into the molecular mechanisms of somatic embryogenesis in Hevea brasiliensis
Source: BMC Genomics. 2021 Mar 12;22:183. doi: 10.1186/s12864-021-07501-9 (PMC7953812; doi:10.1186/s12864-021-07501-9)
Supplement: Supplementary file 4 — Additional file 4: Table S1. FPKM and annotation of hormonal signal transduction related genes. [file 12864_2021_7501_MOESM4_ESM.xlsx]

## Sheet: Sheet1
Table S1	FPKM and annotation of hormonal signal transduction related genes
Gene ID	Category	Gene	CE（FPKM）	AE（FPKM）	MCE（FPKM）	WAE（FPKM）	Sequence ID	Dscription
gene26485		AUX6B-like	1.89651	5.80029	9.84722	16.9587	XM_021784788.1	PREDICTED:Hevea brasiliensis auxin-induced protein 6B-like (LOC110635455), mRNA
gene22143		AUX22D-like	3.4674	1.69363	5.85462	1.86785	XM_021836257.1	PREDICTED:Hevea brasiliensis auxin-induced protein 22D-like (LOC110673200), mRNA
gene15129		AUX28-like	0.486707	0.42835	4.29146	1.81103	XM_021825577.1	PREDICTED:Hevea brasiliensis auxin-induced protein AUX28-like (LOC110665445), mRNA
gene24518	AUX signal transduction	AUX-like1	2.06671	0.693965	8.59217	6.8003	XM_021781841.1	PREDICTED:Hevea brasiliensis auxin transporter-like protein 1 (LOC110633296), transcript variant X8, mRNA
gene25894		AUX-like2	2.81742	1.65361	20.5887	6.24955	XM_021783938.1	PREDICTED:Hevea brasiliensis auxin transporter-like protein 2 (LOC110634799), partial mRNA
gene37625		AUX-like5	4.75085	0.943958	3.8898	0.583238	XM_021801849.1	PREDICTED:Hevea brasiliensis auxin transporter-like protein 5 (LOC110647842), transcript variant X3, mRNA
gene1524		ARF5-like	9.13287	4.88703	12.5417	5.34088	XM_021826740.1	PREDICTED:Hevea brasiliensis auxin response factor 5-like (LOC110666295), mRNA
gene34899		SAUR32-like	3.54615	4.97977	18.3366	6.11739	XM_021784671.1	PREDICTED:Hevea brasiliensis auxin-responsive protein SAUR32-like (LOC110635367), mRNA
gene33418		SAUR71-like	62.0547	88.8133	20.6941	49.5362	XM_021795404.1	PREDICTED:Hevea brasiliensis auxin-responsive protein SAUR71-like (LOC110643148), mRNA
gene6400		IAA9-like	178.613	138.399	51.4921	123.975	XM_021812252.1	PREDICTED:Hevea brasiliensis auxin-responsive protein IAA9-like (LOC110655804), mRNA
gene26441		IAA14-like	12.3757	17.4259	19.5722	5.88956	XM_021784784.1	PREDICTED:Hevea brasiliensis auxin-responsive protein IAA14-like (LOC110635451), mRNA
gene30511		IAA27-like	10.5428	5.11135	17.6815	5.64043	XM_021791054.1	PREDICTED:Hevea brasiliensis auxin-responsive protein IAA27-like (LOC110639929), transcript variant X2, mRNA
gene42175		IAA28-like	43.9277	17.0494	15.7119	11.8846	XM_021808497.1	PREDICTED:Hevea brasiliensis auxin-responsive protein IAA28-like (LOC110652883), mRNA
gene35124		GH3	40.9181	36.5604	13.7408	34.7517	JQ060895.1	PREDICTED:Hevea brasiliensis auxin-responsive GH3 family protein (GH3) mRNA, complete cds
gene6714		GH3.1	19.3109	6.18318	2.43765	1.97363	XM_021812741.1	PREDICTED:Hevea brasiliensis probable indole-3-acetic acid-amido synthetase GH3.1 (LOC110656138), transcript variant X3, mRNA
gene40338	ABA signal transduction	PYL2-like	0.830866	2.40527	3.39443	2.84889	XM_021805978.1	PREDICTED:Hevea brasiliensis abscisic acid receptor PYL2-like (LOC110650853), mRNA
gene32046		PYL4-like	21.1919	7.91069	19.2276	31.2509	XM_021793411.1	PREDICTED:Hevea brasiliensis abscisic acid receptor PYL4-like (LOC110641625), mRNA
gene35124	JA signal transduction	JAR1-like	40.9181	36.5604	13.7408	34.7517	XM_021798102.1	PREDICTED:Hevea brasiliensis jasmonic acid-amido synthetase JAR1-like (LOC110645079), transcript variant X2, mRNA
gene25416		JAZ5	9.23745	11.9769	2.09229	4.54967	KP844630.1	PREDICTED:Hevea brasiliensis jasmonate ZIM domain 5 protein (JAZ5) mRNA, complete cds
gene27453		JAZ7	96.7217	80.513	31.62	51.8067	KP844632.1	PREDICTED:Hevea brasiliensis jasmonate ZIM domain 7 protein (JAZ7) mRNA, complete cds
gene24312	ET signal transduction	RAP2-3	343.59	342.882	90.3904	168.727	XM_021781443.1	PREDICTED:Hevea brasiliensis ethylene-responsive transcription factor RAP2-3 (LOC110633014), mRNA
gene28403		RAP2-12-like	204.788	0	62.8719	0	XM_021787732.1	PREDICTED:Hevea brasiliensis ethylene-responsive transcription factor RAP2-12-like (LOC110637555), mRNA
gene5980		ERF4	59.9933	0	54.7729	41.4239	XM_021811586.1	PREDICTED:Hevea brasiliensis ethylene-responsive transcription factor 4 (LOC110655323), mRNA
gene15894		ERF4-like	19.5119	39.7854	59.8946	24.7862	XM_021826733.1	PREDICTED:Hevea brasiliensis ethylene-responsive transcription factor 4-like (LOC110666287), mRNA
gene31710		ERF003-like	7.93497	17.4205	19.9361	17.8008	XM_021792887.1	PREDICTED:Hevea brasiliensis ethylene-responsive transcription factor ERF003-like (LOC110641236), mRNA
gene34688		ERF018-like	7.48501	23.2709	4.06884	11.265	XM_021797436.1	PREDICTED:Hevea brasiliensis ethylene-responsive transcription factor ERF018-like (LOC110644583), mRNA
gene18924		ERF105-like	5.00923	12.8492	11.7537	18.0775	XM_021831252.1	PREDICTED:Hevea brasiliensis ethylene-responsive transcription factor ERF105-like (LOC110669546), mRNA
gene1008		WRI1-like	133.945	95.2209	15.3957	28.1361	XM_021818678.1	PREDICTED:Hevea brasiliensis ethylene-responsive transcription factor WRI1-like (LOC110660374), transcript variant X1, mRNA
