# Supplementary material for: Transcriptomes analysis reveals novel insight into the molecular mechanisms of somatic embryogenesis in Hevea brasiliensis
Source: BMC Genomics. 2021 Mar 12;22:183. doi: 10.1186/s12864-021-07501-9 (PMC7953812; doi:10.1186/s12864-021-07501-9)
Supplement: Supplementary file 5 — Additional file 5: Table S2. FPKM and annotation of TFs and SE-related genes. [file 12864_2021_7501_MOESM5_ESM.xlsx]

## Sheet: Sheet1
Gene ID	Gene	Gene	AE	CE	MCE	MAE
Table S2	FPKM and annotation of TFs and SE-related genes
Gene ID	Category	Gene	CE(FPKM)	AE(FPKM)	MCE(FPKM)	WAE(FPKM)	Sequence ID	Discription
gene29253	WRKY	WRKY23	20.8812	42.9422	0	0	XM_021789131.1	PREDICTED:Hevea brasiliensis probable WRKY transcription factor 23(LOC110638539), mRNA
gene22763		WRKY40	46.8167	11.1064	4.94581	16.9645	XM_021837150.1	PREDICTED:Hevea brasiliensis probable WRKY transcription factor 40(LOC110673911), mRNA
gene42281		WRKY70	47.8117	13.3521	2.7447	7.69793	XM_021808617.1	PREDICTED:Hevea brasiliensis probable WRKY transcription factor 70 (LOC110652994), transcript variant X1, mRNA
gene16309	MYB	MYBS3-like	13.4103	9.6377	33.174	12.0922	XM_021827348.1	PREDICTED:Hevea brasiliensis transcription factor MYBS3-like(LOC110666757), mRNA
gene32647		MYB26-like	45.4429	58.5406	12.9779	36.3232	XM_021794281.1	PREDICTED:Hevea brasiliensis transcription factor MYB26-like(LOC110642294), mRNA
gene6364		MYB30-like	19.1851	0	10.2103	21.8396	XM_021812197.1	PREDICTED: Hevea brasiliensis transcription factor MYB30-like (LOC110655751), mRNA
gene17333		MYB98-like	12.8057	29.0879	2.52935	28.782	XM_021828847.1	PREDICTED:Hevea brasiliensis transcription factor MYB98-like(LOC110667882), mRNA
gene38827		MYB1R1-like	19.0199	9.84079	37.6583	16.4799	XM_021803654.1	PREDICTED:Hevea brasiliensis transcription factor MYB1R1-like (LOC110649186) , mRNA
gene23461		ETC1	17.8394	0	24.554	50.3735	XM_021780255.1	PREDICTED:Hevea brasiliensis MYB-like transcription factor ETC1 (LOC110632134), transcript variant X1, mRNA
gene13391	MADS	AGL5	14.402	0	16.2138	35.4603	XM_021822708.1	PREDICTED:Hevea brasiliensis agamous-like MADS-box protein AGL5 (LOC110663426), mRNA
gene18598		AGL11	84.1968	154.463	25.4968	129.459	XM_021830862.1	PREDICTED:Hevea brasiliensis agamous-like MADS-box protein AGL11 (LOC110669287), transcript variant X1, mRNA
gene17446		AGL15	26.8043	33.3544	6.11782	16.1566	XM_021829020.1	PREDICTED:Hevea brasiliensis agamous-like MADS-box protein AGL15 (LOC110667992), transcript variant X1, mRNA
gene38182		FLC-like	11.7968	25.1762	25.0946	25.8871	XM_021802717.1	PREDICTED:Hevea brasiliensis MADS-box protein FLOWERING LOCUS C-like (LOC110648474), transcript variant X1, mRNA
gene26470	AP2	BBM2	23.1418	29.0535	10.6637	7.38376	XM_021784769.1	PREDICTED:Hevea brasiliensis AP2-like ethylene-responsive transcription factor BBM2 (LOC110635436), mRNA
gene15103		ERF1	16.6566	46.4896	52.8238	36.3361	JQ914647.1	PREDICTED:Hevea brasiliensis AP2/ERF super family protein (ERF1) mRNA, complete cds
gene31726		AIL6	74.0656	71.5434	28.5245	39.1249	XM_021792940.1	PREDICTED:Hevea brasiliensis AP2-like ethylene-responsive transcription factor AIL6 (LOC110641274), mRNA
gene39673	bHLH	bHLH93-like	97.9299	81.9703	28.2446	38.6711	XM_021804930.1	PREDICTED:Hevea brasiliensis transcription factor bHLH93-like (LOC110650115), mRNA
gene8414		bHLH94-like	26.1591	53.1025	22.2657	23.4334	XM_021815496.1	PREDICTED:Hevea brasiliensis transcription factor bHLH94-like (LOC110658034), mRNA
gene11871		bHLH144-like	13.8071	14.5222	29.9398	26.2656	XM_021820601.1	PREDICTED:Hevea brasiliensis transcription factor bHLH144-like (LOC110661833), transcript variant X2, mRNA
gene21866	CBP	CML13	397.112	0	185.023	0	XM_021835848.1	PREDICTED:Hevea brasiliensis probable calcium-binding protein CML13 (LOC110672913), mRNA
gene1825		CML27	139.237	133.573	48.2615	60.1615	XM_021831682.1	PREDICTED:Hevea brasiliensis probable calcium-binding protein CML27 (LOC110669847), mRNA
gene41470		CML36	88.6465	0	0	0	XM_021807630.1	PREDICTED:Hevea brasiliensis probable calcium-binding protein CML36 (LOC110652116), mRNA
gene2729		CML41	17.5143	40.7238	14.8385	44.6122	XM_021787792.1	PREDICTED:Hevea brasiliensis probable calcium-binding protein CML41 (LOC110637601), mRNA
gene18101		CML43	21.5598	23.7169	17.1654	22.1219	XM_021830144.1	PREDICTED:Hevea brasiliensis probable calcium-binding protein CML43 (LOC110668770), mRNA
gene21479	CAM	CAM-5-like	71.5387	87.5331	28.3816	35.6802	XM_021835262.1	PREDICTED:Hevea brasiliensis calmodulin-5-like (LOC110672467), mRNA
gene32139		CAM(LOC110641724)	47.226	92.3742	9.02321	16.2983	XM_021793543.1	PREDICTED:Hevea brasiliensis calmodulin-like protein 3 (LOC110641724), mRNA
gene11553		CAM-7	193.575	0	0	0	XM_021820137.1	PREDICTED:Hevea brasiliensis calmodulin-7 (LOC110661487), transcript variant X1, mRNA
gene26297	LEA	LEAD-29-like	61.3105	80.4276	153.27	52.7689	XM_021784529.1	PREDICTED:Hevea brasiliensis late embryogenesis abundant protein D-29-like (LOC110635263), mRNA
newGene_932		LEAD-34-like	64.2839	82.8408	38.9146	21.1198	XM_021753241.1	PREDICTED:Manihot esculenta late embryogenesis abundant protein D-34-like (LOC110612447), mRNA
gene39998	SERK	SERK1	30.2563	26.2535	12.1235	16.3621	XM_021805450.1	PREDICTED:Hevea brasiliensis somatic embryogenesis receptor kinase 1 (LOC110650478), mRNA
gene17834		SERK2-like	28.5181	34.9214	23.0701	25.786	XM_021829656.1	PREDICTED:Hevea brasiliensis somatic embryogenesis receptor kinase 2-like (LOC110668440), mRNA
