# Supplementary material for: Transcriptomes analysis reveals novel insight into the molecular mechanisms of somatic embryogenesis in Hevea brasiliensis
Source: BMC Genomics. 2021 Mar 12;22:183. doi: 10.1186/s12864-021-07501-9 (PMC7953812; doi:10.1186/s12864-021-07501-9)
Supplement: Supplementary file 6 — Additional file 6: Table S3. FPKM and annotation of histone modifications related genes. [file 12864_2021_7501_MOESM6_ESM.xlsx]

## Sheet: Sheet1
Table S3	FPKM and annotation of histone modifications related genes
Gene ID	Category	Gene	CE(FPKM)	AE(FPKM)	MCE(FPKM)	WAE(FPKM)	Sequence ID	Description
gene17730	Histone methylation	CLF	8.28657	10.2735	7.272	6.05946	XM_021829526.1	PREDICTED:Hevea brasiliensis histone-lysine N-methyltransferase CLF (LOC110668334), transcript variant X3, mRNA
gene24597		CLF-like	3.05101	4.38528	2.11957	1.9701	XM_021781966.1	PREDICTED:Hevea brasiliensis histone-lysine N-methyltransferase CLF-like (LOC110633387), transcript variant X1, mRNA
gene35419		SUVH1-like	34.7515	27.8525	22.9135	28.3474	XM_021798537.1	PREDICTED:Hevea brasiliensis histone-lysine N-methyltransferase, H3 lysine-9 specific SUVH1-like (LOC110645389), transcript variant X3, mRNA
gene25728		SUVH3-like	34.9192	26.9402	30.9006	30.883	XR_002491008.1	PREDICTED:Hevea brasiliensis histone-lysine N-methyltransferase, H3 lysine-9 specific SUVH3-like (LOC110634595), transcript variant X2, misc_RNA
gene29310		SUVH4-like	21.0865	16.1576	11.3565	14.1488	XM_021789206.1	PREDICTED:Hevea brasiliensis histone-lysine N-methyltransferase, H3 lysine-9 specific SUVH4-like (LOC110638606), mRNA
gene7957		SUVH9	20.2852	15.6825	16.2379	17.728	XM_021814753.1	PREDICTED:Hevea brasiliensis histone-lysine N-methyltransferase family member SUVH9 (LOC110657515), transcript variant X1, mRNA
gene29161		SUVR3-like	99.2392	76.2658	91.915	86.8826	XM_021789001.1	PREDICTED:Hevea brasiliensis histone-lysine N-methyltransferase SUVR3-like (LOC110638445), mRNA
gene33506		SUVR4-like	16.1768	19.368	12.8914	18.8272	XM_021795575.1	PREDICTED:Hevea brasiliensis histone-lysine N-methyltransferase SUVR4-like (LOC110643257), transcript variant X1, mRNA
gene30405		EZA1-like	53.478	43.6924	44.0519	48.0181	XM_021790903.1	PREDICTED:Hevea brasiliensis histone-lysine N-methyltransferase EZA1-like (LOC110639819), transcript variant X1, mRNA
gene7201		ASHH3-like	15.4614	14.527	13.7874	13.6437	XM_021813550.1	PREDICTED:Hevea brasiliensis histone-lysine N-methyltransferase ASHH3-like (LOC110656670), transcript variant X3, mRNA
newGene_1344	Histone demethylation	LSD1-homolog 1-like	5.78117	5.45554	3.98439	4.73294	XM_021834736.1	PREDICTED:Hevea brasiliensis lysine-specific histone demethylase 1 homolog 1-like (LOC110672072), mRNA
gene17349		LSD1-homolog 2	2.78809	2.63619	3.56821	3.22584	XM_021828899.1	PREDICTED:Hevea brasiliensis lysine-specific histone demethylase 1 homolog 2 (LOC110667907), transcript variant X2, mRNA
newGene_2836	Histone acetylation	MYST1-like	15.3527	21.2472	20.236	18.3841	XM_021800842.1	PREDICTED:Hevea brasiliensis histone acetyltransferase of the MYST family 1-like (LOC110647135), transcript variant X2, mRNA
gene33346		HAG6	18.3364	17.2844	9.76244	11.7798	KX845595.1	PREDICTED:Hevea brasiliensis histone acetyltransferase (HAG6) mRNA, complete cds
gene28159		HAG11	17.1733	27.1423	17.8103	15.5476	KX845600.1	PREDICTED:Hevea brasiliensis histone acetyltransferase (HAG11) mRNA, complete cds
gene38581		HAG16	25.6222	31.362	25.1241	27.8377	KX845605.1	PREDICTED:Hevea brasiliensis histone acetyltransferase (HAG16) mRNA, complete cds
gene36500		HAG17	30.8031	34.914	21.2634	32.9342	KX845606.1	PREDICTED:Hevea brasiliensis histone acetyltransferase (HAG17) mRNA, complete cds
gene39458		HAG18	9.81056	12.262	9.2543	8.33688	KX845607.1	PREDICTED:Hevea brasiliensis histone acetyltransferase (HAG18) mRNA, complete cds
gene15388		HAC1	11.9297	9.21591	14.6912	15.7352	XM_021825981.1	PREDICTED:Hevea brasiliensis histone acetyltransferase HAC1 (LOC110665733), mRNA
gene6614		HAC12-like	10.0452	8.50188	7.47913	8.84965	XM_021812540.1	PREDICTED:Hevea brasiliensis histone acetyltransferase HAC12-like (LOC110656023), transcript variant X4, mRNA
gene26855		HATB-like	24.4993	26.4778	21.1997	20.6885	XM_021785372.1	PREDICTED:Hevea brasiliensis histone acetyltransferase type B catalytic subunit-like (LOC110635878), mRNA
gene37034		MCC1	21.0555	19.1809	13.0981	15.3374	XM_021800897.1	PREDICTED:Hevea brasiliensis histone acetyltransferase MCC1 (LOC110647187), transcript variant X4, mRNA
gene9900		GCN5-like	21.3283	19.65	18.7913	21.4379	XM_021817671.1	PREDICTED:Hevea brasiliensis histone acetyltransferase GCN5-like (LOC110659668), transcript variant X7, mRNA
gene23111	Histone deacetylation	HDAC2	24.8394	23.7654	18.418	16.6436	XM_021779712.1	PREDICTED:Hevea brasiliensis histone deacetylase 2 (LOC110631763), transcript variant X1, mRNA
gene37660		HDAC5-like	36.1973	36.8721	36.732	47.843	XM_021801905.1	PREDICTED:Hevea brasiliensis histone deacetylase 5-like (LOC110647879), transcript variant X1, mRNA
gene39653		HDAC6-like	30.905	48.7846	14.3452	16.2576	XM_021804908.1	PREDICTED:Hevea brasiliensis histone deacetylase 6-like (LOC110650097), transcript variant X2, mRNA
gene5286		HDAC8	19.9029	19.833	10.8331	13.9513	XM_021810583.1	PREDICTED:Hevea brasiliensis histone deacetylase 8 (LOC110654559), mRNA
gene26063		HDAC9	28.615	30.7061	28.9485	27.9425	XM_021784192.1	PREDICTED:Hevea brasiliensis histone deacetylase 9 (LOC110635013), transcript variant X1, mRNA
gene34428		HDAC14	4.09332	5.31064	11.0305	8.21988	XM_021796996.1	PREDICTED:Hevea brasiliensis histone deacetylase 14 (LOC110644297), transcript variant X1, mRNA
gene25129		HDAC15	42.2652	36.0406	24.8414	28.4761	XM_021782815.1	PREDICTED:Hevea brasiliensis histone deacetylase 15 (LOC110633964), transcript variant X2, mRNA
newGene_5783		HDAC15-like	6.93515	6.61823	2.64076	4.63284	XR_002494470.1	PREDICTED:Hevea brasiliensis histone deacetylase 15-like (LOC110652806), transcript variant X2, misc_RNA
gene23590		HDAC19	21.5555	19.9889	11.2709	13.5247	XM_021780414.1	PREDICTED:Hevea brasiliensis histone deacetylase 19 (LOC110632259), transcript variant X1, mRNA
gene30573		HDAC19-like	41.6424	41.1066	32.922	30.8399	XM_021791145.1	PREDICTED:Hevea brasiliensis histone deacetylase 19-like (LOC110640013), mRNA
gene32922		HDA3	25.942	23.2415	26.4312	26.5194	KX845611.1	PREDICTED:Hevea brasiliensis histone deacetylase (HDA3) mRNA, complete cds
gene18390		SAP18	25.8679	27.3247	20.6376	16.8538	XM_021830518.1	PREDICTED:Hevea brasiliensis histone deacetylase complex subunit SAP18 (LOC110669056), transcript variant X1, mRNA
gene35577		SAP18-like	148.66	158.727	130.528	123.103	XM_021798809.1	PREDICTED:Hevea brasiliensis histone deacetylase complex subunit SAP18-like (LOC110645598), mRNA
gene16570	Histone phosphorylation	Aurora-1	11.7825	15.3982	9.39954	7.92129	XM_021827776.1	PREDICTED:Hevea brasiliensis serine/threonine-protein kinase Aurora-1 (LOC110667065), mRNA
gene20689		Aurora-2-like	6.4328	11.9344	9.77518	8.57974	XM_021834053.1	PREDICTED:Hevea brasiliensis serine/threonine-protein kinase Aurora-2-like (LOC110671564), transcript variant X1, mRNA
gene22742		Aurora-3	2.94085	5.96726	2.53834	1.84155	XM_021837116.1	PREDICTED:Hevea brasiliensis serine/threonine-protein kinase Aurora-3 (LOC110673890), transcript variant X1, mRNA
gene6794		Aurora-3-like	3.78719	5.62943	2.22604	2.15692	XM_021812893.1	PREDICTED:Hevea brasiliensis serine/threonine-protein kinase Aurora-3-like (LOC110656251), transcript variant X1, mRNA
